# Supplementary material for: Withaferin A Enhances Mitochondrial Biogenesis and BNIP3-Mediated Mitophagy to Promote Rapid Adaptation to Extreme Hypoxia
Source: Cells. 2022 Dec 25;12(1):85. doi: 10.3390/cells12010085 (PMC9818179; doi:10.3390/cells12010085)
Supplement: Supplementary file 1 [file cells-12-00085-s001.zip]

Archive with 1 entries (1 files):
- cells-2037095-supplementary.pdf
